# Supplementary material for: Male Knock-in Mice Expressing an Arachidonic Acid Lipoxygenase 15B (Alox15B) with Humanized Reaction Specificity Are Prematurely Growth Arrested When Aging
Source: Biomedicines. 2022 Jun 10;10(6):1379. doi: 10.3390/biomedicines10061379 (PMC9220125; doi:10.3390/biomedicines10061379)
Supplement: Supplementary file 1 [file biomedicines-10-01379-s001.zip]

Archive with 1 entries (1 files):
- biomedicines-1745682-supplementary.pdf
